# Supplementary material for: Single-Atom Platinum Catalyst for Efficient CO2 Conversion via Reverse Water Gas Shift Reaction
Source: Molecules. 2023 Sep 14;28(18):6630. doi: 10.3390/molecules28186630 (PMC10534439; doi:10.3390/molecules28186630)
Supplement: Supplementary file 1 [file molecules-28-06630-s001.zip]

Archive with 1 entries (1 files):
- molecules-2612726-supplementary.pdf
